# Supplementary material for: Reinvestigation of the crystal structure of lautite, CuAsS
Source: Acta Crystallogr Sect E Struct Rep Online. 2008 Feb 20;64(Pt 3):i22. doi: 10.1107/S1600536808004492 (PMC2960788; doi:10.1107/S1600536808004492)
Supplement: Supplementary file 1 [file e-64-00i22-sup1.cif]

##############################################################################
###                                                                        ###
###        Electronic paper (Acta Crystallographica Section E)             ###
###                                                                        ###
##############################################################################
#                                                                            #
# This CIF contains the data in a paper accepted for publication in Acta     #
# Crystallographica Section E. It conforms to the requirements of Notes      #
# for Authors for Section E, and has been peer reviewed under the auspices   #
# of the IUCr Commission on Journals.                                        #
#                                                                            #
# Full details of the Crystallographic Information File format               #
# are given in the paper "The Crystallographic Information File (CIF):       #
# a New Standard Archive File for Crystallography" by S. R. Hall, F. H.      #
# Allen and I. D. Brown [Acta Cryst. (1991), A47, 655-685].                  #
#                                                                            #
# The current version of the core CIF dictionary is obtainable from          #
# ftp://ftp.iucr.org/pub/cif_core.dic. The current version number is 2.1.    #
#                                                                            #
# Software is freely available for graphical display of the structure(s) in  #
# this CIF.  For information consult the CIF home page http://www.iucr.org/  #
# cif/home.html                                                              #
#                                                                            #
##############################################################################
                                             
data_global
_audit_creation_method     SHELXL-97
_journal_date_recd_electronic     2008-01-25
_journal_date_accepted     2008-02-14
_journal_name_full     'Acta Crystallographica, Section E'
_journal_year     2008
_journal_volume     64
_journal_issue      3
_journal_page_first     i22
_journal_page_last     i22
_journal_paper_category     QI
_journal_coeditor_code     FI2059
_publ_contact_author_name     'Prof. Paola Bonazzi'
_publ_contact_author_address
; Dipartimento di Scienze della Terra
  University of Florence
  Via La Pira 4
  I-50121 Florence
  Italy
;
_publ_contact_author_email     pbcry@geo.unifi.it
_publ_contact_author_fax     '00390552757455'
_publ_contact_author_phone     '00390552757308'
_publ_section_title
;
Reinvestigation of the crystal structure of lautite, CuAsS
;
loop_
    _publ_author_name
    _publ_author_address
    'Bindi, Luca'
;
  Museo di Storia Naturale
  Sezione di Mineralogia
  Universit\'a degli Studi di Firenze
  Via La Pira 4
  I-50121 Firenze
  Italy
;
    'Catelani, Tiziano'
;
  Dipartimento di Scienze della Terra
  Universit\'a degli Studi di Firenze
  Via La Pira 4
  I-50121 Firenze
  Italy
;
    'Chelazzi, Laura'
;
  Dipartimento di Scienze della Terra
  Universit\'a degli Studi di Firenze
  Via La Pira 4
  I-50121 Firenze
  Italy
;
    'Bonazzi, Paola'
;
  Dipartimento di Scienze della Terra
  Universit\'a degli Studi di Firenze
  Via La Pira 4
  I-50121 Firenze
  Italy
;
data_I
_chemical_name_systematic
;
copper arsenic sulfide
;
_chemical_name_common     lautite
_chemical_formula_moiety     'As Cu S'
_chemical_formula_sum     'As Cu S'
_chemical_formula_iupac     'As Cu S'
_chemical_formula_weight     170.54
_chemical_melting_point     ?
_symmetry_cell_setting     orthorhombic
_symmetry_space_group_name_H-M     'P n m a'
_symmetry_space_group_name_Hall     '-P 2ac 2n'
loop_
    _symmetry_equiv_pos_as_xyz
    'x, y, z'
    '-x+1/2, -y, z+1/2'
    'x+1/2, -y+1/2, -z+1/2'
    '-x, y+1/2, -z'
    '-x, -y, -z'
    'x-1/2, y, -z-1/2'
    '-x-1/2, y-1/2, z-1/2'
    'x, -y-1/2, z'
_cell_length_a     11.347(4)
_cell_length_b     3.7533(7)
_cell_length_c     5.4530(10)
_cell_angle_alpha     90.00
_cell_angle_beta     90.00
_cell_angle_gamma     90.00
_cell_volume     232.24(10)
_cell_formula_units_Z     4
_cell_measurement_reflns_used     38
_cell_measurement_theta_min     12.5
_cell_measurement_theta_max     24.3
_cell_measurement_temperature     298(2)
_exptl_crystal_description     block
_exptl_crystal_colour     black
_exptl_crystal_size_max     0.12
_exptl_crystal_size_mid     0.10
_exptl_crystal_size_min     0.08
_exptl_crystal_density_diffrn     4.878
_exptl_crystal_density_meas     ?
_exptl_crystal_density_method     'not measured'
_exptl_crystal_F_000     312
_exptl_absorpt_coefficient_mu     23.996
_exptl_absorpt_correction_type     'psi-scan'
_exptl_absorpt_process_details     '(North <i>et al.</i>,  1968)'
_exptl_absorpt_correction_T_min     0.070
_exptl_absorpt_correction_T_max     0.150
_exptl_special_details
;
;
_diffrn_ambient_temperature     298(2)
_diffrn_radiation_type     MoK\a
_diffrn_radiation_wavelength     0.71073
_diffrn_radiation_source     'fine-focus sealed tube'
_diffrn_radiation_monochromator     graphite
_diffrn_measurement_device_type     'Bruker P4'
_diffrn_measurement_method     \w
_diffrn_detector_area_resol_mean     ?
_diffrn_reflns_number     3824
_diffrn_reflns_av_R_equivalents     0.0768
_diffrn_reflns_av_sigmaI/netI     0.0463
_diffrn_reflns_theta_min     3.59
_diffrn_reflns_theta_max     35.00
_diffrn_reflns_theta_full     35.00
_diffrn_measured_fraction_theta_max     1.000
_diffrn_measured_fraction_theta_full     1.000
_diffrn_reflns_limit_h_min     -18
_diffrn_reflns_limit_h_max     18
_diffrn_reflns_limit_k_min     -6
_diffrn_reflns_limit_k_max     6
_diffrn_reflns_limit_l_min     -8
_diffrn_reflns_limit_l_max     8
_diffrn_standards_number     3
_diffrn_standards_interval_count     150
_diffrn_standards_interval_time     ?
_diffrn_standards_decay_%     0
_refine_special_details
;
 Refinement of F^2^ against ALL reflections.  The weighted R-factor wR and
 goodness of fit S are based on F^2^, conventional R-factors R are based
 on F, with F set to zero for negative F^2^. The threshold expression of
 F^2^ > 2sigma(F^2^) is used only for calculating R-factors(gt) etc. and is
 not relevant to the choice of reflections for refinement.  R-factors based
 on F^2^ are statistically about twice as large as those based on F, and R-
 factors based on ALL data will be even larger.
;
_reflns_number_total     574
_reflns_number_gt     483
_reflns_threshold_expression     I>2\s(I)
_refine_ls_structure_factor_coef     Fsqd
_refine_ls_matrix_type     full
_refine_ls_R_factor_all     0.0530
_refine_ls_R_factor_gt     0.0458
_refine_ls_wR_factor_gt     0.1031
_refine_ls_wR_factor_ref     0.1080
_refine_ls_goodness_of_fit_ref     1.094
_refine_ls_restrained_S_all     1.094
_refine_ls_number_reflns     574
_refine_ls_number_parameters     19
_refine_ls_number_restraints     0
_refine_ls_hydrogen_treatment     'noref'
_refine_ls_weighting_scheme     calc
_refine_ls_weighting_details
         'calc w=1/[\s^2^(Fo^2^)+(0.0856P)^2^+1.9844P] where P=(Fo^2^+2Fc^2^)/3'
_atom_sites_solution_hydrogens     'noref'
_atom_sites_solution_primary     direct
_atom_sites_solution_secondary     difmap
_refine_ls_shift/su_max     0.000
_refine_ls_shift/su_mean     0.000
_refine_diff_density_max     '1.278 at 0.0736 0.2500 0.3457 (0.68 \%A from As)'
_refine_diff_density_min     '-1.069 at 0.0052 0.0883 0.4402 (0.78 \%A from As)'
_refine_ls_extinction_method     none
_refine_ls_extinction_coef     ?
loop_
    _atom_type_symbol
    _atom_type_description
    _atom_type_scat_dispersion_real
    _atom_type_scat_dispersion_imag
    _atom_type_scat_source
    'As' 'As' 0.0499 2.0058
                         'International Tables Vol C Tables 4.2.6.8 and 6.1.1.4'
    'Cu' 'Cu' 0.3201 1.2651
                         'International Tables Vol C Tables 4.2.6.8 and 6.1.1.4'
    'S' 'S' 0.1246 0.1234
                         'International Tables Vol C Tables 4.2.6.8 and 6.1.1.4'
_computing_data_collection     'XSCANS (Bruker, 1997)'
_computing_cell_refinement     'XSCANS (Bruker, 1997)'
_computing_data_reduction     'XSCANS (Bruker, 1997)'
_computing_structure_solution     'SHELXS97 (Sheldrick, 2008)'
_computing_structure_refinement     'SHELXL97 (Sheldrick, 2008)'
_computing_molecular_graphics     'Xtaldraw (Downs & Hall-Wallace, 2003)'
_computing_publication_material     'SHELXL97 (Sheldrick, 2008)'
loop_
    _atom_site_type_symbol
    _atom_site_label
    _atom_site_fract_x
    _atom_site_fract_y
    _atom_site_fract_z
    _atom_site_U_iso_or_equiv
    _atom_site_adp_type
    _atom_site_calc_flag
    _atom_site_refinement_flags
    _atom_site_occupancy
    _atom_site_disorder_assembly
    _atom_site_disorder_group
    Cu Cu 0.17454(7) 0.2500 0.06264(18) 0.0165(2) Uani d S 1 . .
    As As 0.01373(5) 0.2500 0.35177(11) 0.00894(18) Uani d S 1 . .
    S S 0.16576(12) 0.7500 0.8196(3) 0.0100(3) Uani d S 1 . .
loop_
    _atom_site_aniso_label
    _atom_site_aniso_U_11
    _atom_site_aniso_U_22
    _atom_site_aniso_U_33
    _atom_site_aniso_U_12
    _atom_site_aniso_U_13
    _atom_site_aniso_U_23
    Cu 0.0171(3) 0.0168(4) 0.0157(4) 0.000 -0.0015(3) 0.000
    As 0.0105(3) 0.0084(3) 0.0080(3) 0.000 0.00083(17) 0.000
    S 0.0108(5) 0.0114(5) 0.0079(5) 0.000 -0.0005(4) 0.000
_geom_special_details
;
 All esds (except the esd in the dihedral angle between two l.s. planes)
 are estimated using the full covariance matrix.  The cell esds are taken
 into account individually in the estimation of esds in distances, angles
 and torsion angles; correlations between esds in cell parameters are only
 used when they are defined by crystal symmetry.  An approximate (isotropic)
 treatment of cell esds is used for estimating esds involving l.s. planes.
;
loop_
    _geom_bond_atom_site_label_1
    _geom_bond_atom_site_label_2
    _geom_bond_site_symmetry_2
    _geom_bond_distance
    _geom_bond_publ_flag
    Cu S 2_564 2.2908(16) ?
    Cu S 1_544 2.2996(10) ?
    Cu S 1_554 2.2996(10) ?
    Cu As . 2.4114(11) ?
    As S 5_566 2.2408(16) ?
    As As 5_566 2.4965(8) ?
    As As 5_556 2.4965(8) ?
    S As 5_566 2.2408(16) ?
    S Cu 2_565 2.2908(16) ?
    S Cu 1_566 2.2996(10) ?
    S Cu 1_556 2.2996(10) ?
loop_
    _geom_angle_atom_site_label_1
    _geom_angle_atom_site_label_2
    _geom_angle_atom_site_label_3
    _geom_angle_site_symmetry_1
    _geom_angle_site_symmetry_3
    _geom_angle
    _geom_angle_publ_flag
    S Cu S 2_564 1_544 112.76(3) ?
    S Cu S 2_564 1_554 112.76(3) ?
    S Cu S 1_544 1_554 109.39(7) ?
    S Cu As 2_564 . 101.46(5) ?
    S Cu As 1_544 . 110.12(4) ?
    S Cu As 1_554 . 110.12(4) ?
    S As Cu 5_566 . 114.52(5) ?
    S As As 5_566 5_566 99.01(4) ?
    Cu As As . 5_566 121.19(3) ?
    S As As 5_566 5_556 99.01(4) ?
    Cu As As . 5_556 121.19(3) ?
    As As As 5_566 5_556 97.48(4) ?
    As S Cu 5_566 2_565 117.64(7) ?
    As S Cu 5_566 1_566 106.24(5) ?
    Cu S Cu 2_565 1_566 108.56(4) ?
    As S Cu 5_566 1_556 106.24(5) ?
    Cu S Cu 2_565 1_556 108.56(4) ?
    Cu S Cu 1_566 1_556 109.39(7) ?
