# Supplementary material for: Reinvestigation of the crystal structure of lautite, CuAsS
Source: Acta Crystallogr Sect E Struct Rep Online. 2008 Feb 20;64(Pt 3):i22. doi: 10.1107/S1600536808004492 (PMC2960788; doi:10.1107/S1600536808004492)
Supplement: Supplementary file 2 [file e-64-00i22-Isup2.hkl]

#
# Unique observed reflections after correcting
# for dispersion and merging Friedel opposites
#
data_I
_shelx_title '  lautite in P n m a'
_shelx_refln_list_code          3
_shelx_F_calc_maximum      206.01
_exptl_crystal_F_000       312.00
_reflns_d_resolution_high  0.6195
 
loop_
 _symmetry_equiv_pos_as_xyz
 'x, y, z'
 '-x+1/2, -y, z+1/2'
 'x+1/2, -y+1/2, -z+1/2'
 '-x, y+1/2, -z'
 '-x, -y, -z'
 'x-1/2, y, -z-1/2'
 '-x-1/2, y-1/2, z-1/2'
 'x, -y-1/2, z'
 
_cell_length_a    11.3470
_cell_length_b     3.7533
_cell_length_c     5.4530
_cell_angle_alpha  90.000
_cell_angle_beta   90.000
_cell_angle_gamma  90.000
 
loop_
 _refln_index_h
 _refln_index_k
 _refln_index_l
 _refln_F_meas
 _refln_F_sigma
 _refln_A_calc
 _refln_B_calc
   2   0   0     23.9889      1.4274     28.8022      0.0000
   4   0   0     39.9486      0.5513     45.4328      0.0000
   6   0   0    158.2086      5.8956    190.1460      0.0000
   8   0   0      5.4972      1.7662     -4.5252      0.0000
  10   0   0     25.2560      1.3127     25.6459      0.0000
  12   0   0     75.4295      2.8435     78.4540      0.0000
  14   0   0     20.0564      1.5462    -18.9031      0.0000
  16   0   0      3.1185      3.5823      3.2251      0.0000
  18   0   0     24.2458      1.8919     21.7646      0.0000
   2   1   0     59.3170      1.0564    -56.1105      0.0000
   4   1   0     12.5737      0.5055     13.6666      0.0000
   6   1   0     61.1957      1.5494    -64.6348      0.0000
   8   1   0     51.3115      0.9702    -55.8073      0.0000
  10   1   0     21.0464      0.6598    -21.8042      0.0000
  12   1   0     63.0857      1.9160    -63.6900      0.0000
  14   1   0     31.1086      1.1058    -30.8257      0.0000
  16   1   0     25.1731      0.9099    -23.7311      0.0000
  18   1   0     43.0799      1.3708    -37.9439      0.0000
   0   2   0    215.4834      4.8644   -205.6130      0.0000
   2   2   0     28.5934      0.6617    -26.2611      0.0000
   4   2   0     41.3478      0.7862    -38.9729      0.0000
   6   2   0    146.2254      2.7955   -148.9831      0.0000
   8   2   0      0.9277      2.3344      0.5927      0.0000
  10   2   0     21.4167      0.7167    -21.7785      0.0000
  12   2   0     63.5306      0.9666    -66.6072      0.0000
  14   2   0     13.9937      1.1463     15.5548      0.0000
  16   2   0      2.8231      3.0520     -2.7507      0.0000
   2   3   0     32.9416      0.6341     31.3413      0.0000
   4   3   0      4.0503      2.1995     -1.9318      0.0000
   6   3   0     44.3426      0.9635     42.9004      0.0000
   8   3   0     36.5602      0.9202     36.3779      0.0000
  10   3   0     20.4070      0.7822     20.2904      0.0000
  12   3   0     44.6527      1.5810     46.9445      0.0000
  14   3   0     23.0180      0.9704     23.5017      0.0000
   0   4   0    114.0881      1.9065    111.3581      0.0000
   2   4   0     21.5028      0.7585     20.9720      0.0000
   4   4   0     25.9486      0.7514     26.0518      0.0000
   6   4   0     89.4565      1.2734     87.2051      0.0000
   8   4   0      3.0009      2.7880      3.3474      0.0000
  10   4   0     14.3614      1.0851     14.4314      0.0000
  12   4   0     41.4213      0.8248     43.2183      0.0000
   2   5   0      9.4750      1.5561    -12.0403      0.0000
   4   5   0      6.4511      2.1736     -4.3670      0.0000
   6   5   0     22.0379      1.1760    -23.3632      0.0000
   8   5   0     18.1516      1.0762    -19.3870      0.0000
  10   5   0     13.9331      1.4046    -14.8669      0.0000
   0   6   0     54.6288      1.1562    -54.8152      0.0000
   2   6   0     12.0117      1.5344    -13.3843      0.0000
   1   0   1     14.7338      0.6873    -14.3152      0.0000
   2   0   1      6.0463      0.8681     -6.4225      0.0000
   3   0   1    156.5626      4.2770   -172.8397      0.0000
   4   0   1     27.8609      0.7670    -28.5447      0.0000
   5   0   1      9.1728      0.6225     10.1255      0.0000
   6   0   1     39.2192      0.8507    -43.9562      0.0000
   7   0   1     20.9416      0.5901    -21.5254      0.0000
   8   0   1     26.7836      0.7469    -28.3688      0.0000
   9   0   1     78.8126      2.0875    -84.8082      0.0000
  10   0   1     37.7084      1.4163    -39.1838      0.0000
  11   0   1     18.3515      0.7237     18.1683      0.0000
  12   0   1     43.4991      1.3339    -43.6030      0.0000
  13   0   1     11.2858      1.7535    -10.4005      0.0000
  14   0   1     21.1381      0.8689    -19.8770      0.0000
  15   0   1     30.1677      1.7176    -28.3641      0.0000
  16   0   1     29.1118      0.9586    -28.6352      0.0000
  17   0   1     17.7277      1.0809     16.5618      0.0000
  18   0   1     28.3681      1.4843    -25.9291      0.0000
   0   1   1    181.2511      3.5307   -169.0831      0.0000
   1   1   1     61.2228      0.8196    -56.3619      0.0000
   2   1   1     44.3809      0.9312    -42.1690      0.0000
   3   1   1     29.1741      0.6832     28.0456      0.0000
   4   1   1     42.3737      1.4255    -42.9305      0.0000
   5   1   1     54.2545      1.5575     59.6661      0.0000
   6   1   1    104.3426      3.7445   -114.0769      0.0000
   7   1   1     18.5838      0.6281    -19.8549      0.0000
   8   1   1     14.6916      0.4927    -15.4575      0.0000
   9   1   1     45.8369      0.6540     48.2121      0.0000
  10   1   1     18.4570      0.5457    -18.2521      0.0000
  11   1   1     33.4646      0.5841     34.9198      0.0000
  12   1   1     48.4562      0.7435    -49.9790      0.0000
  13   1   1      3.4403      2.1816      3.2550      0.0000
  14   1   1      5.2592      1.6261      4.5071      0.0000
  15   1   1     37.0395      0.6702     35.0430      0.0000
  16   1   1      2.5760      2.5863      0.6607      0.0000
  17   1   1     16.7346      0.7918     14.8764      0.0000
   1   2   1     15.0419      0.3975     13.5316      0.0000
   2   2   1      7.7450      0.6411      7.5403      0.0000
   3   2   1    130.0648      1.3838    126.0481      0.0000
   4   2   1     23.7378      0.3677     22.4533      0.0000
   5   2   1      6.4173      0.8043     -4.1413      0.0000
   6   2   1     35.3166      0.5230     35.5014      0.0000
   7   2   1     19.3633      0.5925     18.6657      0.0000
   8   2   1     22.2090      0.5866     22.7226      0.0000
   9   2   1     65.7156      1.0535     69.3390      0.0000
  10   2   1     32.8945      0.5772     34.6935      0.0000
  11   2   1     13.3509      0.7084    -13.9958      0.0000
  12   2   1     35.9243      0.5701     37.4378      0.0000
  13   2   1      8.4983      1.1079      8.9048      0.0000
  14   2   1     17.8136      0.7430     17.3050      0.0000
  15   2   1     24.1911      0.6452     24.4369      0.0000
  16   2   1     27.1466      0.6484     25.5857      0.0000
  17   2   1     15.2681      0.9806    -14.2671      0.0000
   0   3   1    105.7247      1.0016    100.8923      0.0000
   1   3   1     32.2128      0.5286     29.6854      0.0000
   2   3   1     32.7372      0.3892     30.7656      0.0000
   3   3   1     18.3707      0.4690    -17.3257      0.0000
   4   3   1     31.6850      0.5371     30.7519      0.0000
   5   3   1     36.7043      0.9023    -35.9506      0.0000
   6   3   1     78.1898      1.0001     77.5806      0.0000
   7   3   1      8.8996      0.8050      8.2578      0.0000
   8   3   1     13.9986      0.6678     12.5785      0.0000
   9   3   1     33.0456      0.6770    -33.5873      0.0000
  10   3   1     13.2503      0.7411     13.4469      0.0000
  11   3   1     24.4228      0.6584    -24.8496      0.0000
  12   3   1     35.4523      0.8992     37.3051      0.0000
  13   3   1      4.9367      1.9106     -4.2825      0.0000
  14   3   1      5.7139      1.8244     -2.8829      0.0000
  15   3   1     26.5008      0.6646    -26.7629      0.0000
   1   4   1     12.6458      0.9874    -11.8846      0.0000
   2   4   1      3.3114      2.2173     -1.5908      0.0000
   3   4   1     72.0609      0.8534    -68.6734      0.0000
   4   4   1     18.2725      0.5903    -16.9224      0.0000
   5   4   1      2.7566      2.3161     -1.8881      0.0000
   6   4   1     21.6263      0.5767    -21.5965      0.0000
   7   4   1     12.7429      1.0510    -12.6283      0.0000
   8   4   1     13.9889      0.9970    -13.1942      0.0000
   9   4   1     42.5160      0.7862    -42.0986      0.0000
  10   4   1     23.7877      0.6155    -24.4050      0.0000
  11   4   1      7.7306      1.2715      7.1025      0.0000
  12   4   1     23.5216      0.6826    -25.0950      0.0000
  13   4   1      7.6569      1.2924     -6.0221      0.0000
   0   5   1     53.9117      0.7411    -54.0881      0.0000
   1   5   1     11.6256      0.9383    -11.3860      0.0000
   2   5   1     18.7452      0.6939    -18.2743      0.0000
   3   5   1      8.9068      1.2020      8.9589      0.0000
   4   5   1     18.2614      0.7346    -17.9058      0.0000
   5   5   1     17.8413      0.7395     17.2699      0.0000
   6   5   1     42.9078      0.5578    -43.3458      0.0000
   7   5   1      1.2584      2.5895     -1.2674      0.0000
   8   5   1      9.4109      1.1853     -8.5481      0.0000
   9   5   1     18.5008      0.7628     19.0039      0.0000
  10   5   1      6.8028      1.7853     -8.4446      0.0000
   1   6   1      6.0082      2.5929      7.9006      0.0000
   0   0   2      4.8459      1.5626      6.5184      0.0000
   1   0   2     20.1361      1.1017    -19.9164      0.0000
   2   0   2     56.2706      1.4702    -52.4839      0.0000
   3   0   2     34.1414      1.3407     33.2420      0.0000
   4   0   2     29.6062      1.4344    -30.3851      0.0000
   5   0   2     47.2800      1.6620     49.3802      0.0000
   6   0   2      5.6850      1.2050      4.0166      0.0000
   7   0   2     17.1642      0.9487     18.4523      0.0000
   8   0   2     35.2896      1.2915    -38.6641      0.0000
   9   0   2     56.1806      0.9696     58.8077      0.0000
  10   0   2      4.2677      1.8119     -3.2886      0.0000
  11   0   2     39.1759      1.5348     39.6184      0.0000
  12   0   2      3.2143      2.6153     -1.6372      0.0000
  13   0   2     29.4580      0.7266     28.9330      0.0000
  14   0   2     17.3180      1.0025    -16.6472      0.0000
  15   0   2     45.7885      1.2885     43.5036      0.0000
  16   0   2      7.6978      2.0235      6.8695      0.0000
  17   0   2     22.8196      1.3279     20.4460      0.0000
   1   1   2     44.7952      3.8366     49.3905      0.0000
   2   1   2     59.8586      4.7813    -64.5255      0.0000
   3   1   2    155.5694     10.7788    168.7153      0.0000
   4   1   2     73.3253      4.4139     77.2850      0.0000
   5   1   2     26.0806      1.2816     26.3670      0.0000
   6   1   2      2.7275      1.7534     -2.2622      0.0000
   7   1   2     36.0525      1.0839     37.4309      0.0000
   8   1   2     23.3461      0.5269    -25.0802      0.0000
   9   1   2     84.4606      1.1700     91.0383      0.0000
  10   1   2     51.3689      0.7747     53.4034      0.0000
  11   1   2      1.9821      2.1287     -0.8729      0.0000
  12   1   2      0.0000      2.4419     -0.9316      0.0000
  13   1   2     11.6989      0.8513     11.1873      0.0000
  14   1   2      4.5373      1.8931     -5.1284      0.0000
  15   1   2     32.9344      0.6974     31.4964      0.0000
  16   1   2     29.8585      0.6469     28.0343      0.0000
  17   1   2     13.6976      0.9313    -12.3102      0.0000
   0   2   2      3.0401      1.9624     -3.2325      0.0000
   1   2   2     17.0246      1.6068     14.1154      0.0000
   2   2   2     42.9898      0.5369     40.0076      0.0000
   3   2   2     27.5923      0.6481    -26.0613      0.0000
   4   2   2     24.6854      0.8784     23.8714      0.0000
   5   2   2     38.6917      0.8380    -38.3395      0.0000
   6   2   2      0.8213      1.9693     -0.2586      0.0000
   7   2   2     18.3854      0.6702    -18.4047      0.0000
   8   2   2     29.8174      1.2065     30.6963      0.0000
   9   2   2     46.9442      1.2648    -49.3149      0.0000
  10   2   2      2.1172      2.1681      2.7161      0.0000
  11   2   2     32.5339      1.0359    -33.4540      0.0000
  12   2   2      0.0000      2.2974      2.3199      0.0000
  13   2   2     25.7792      0.7997    -26.1300      0.0000
  14   2   2     14.1519      0.8372     14.0315      0.0000
  15   2   2     39.0000      0.6776    -38.1382      0.0000
  16   2   2      7.7286      1.4142     -5.9326      0.0000
   1   3   2     39.0060      0.5125    -36.7533      0.0000
   2   3   2     41.4790      0.6156     38.1976      0.0000
   3   3   2    114.2681      1.1251   -109.4741      0.0000
   4   3   2     50.6445      0.5773    -48.3605      0.0000
   5   3   2     23.1625      0.5174    -22.0112      0.0000
   6   3   2      2.0955      2.1885      0.2461      0.0000
   7   3   2     27.1687      0.6318    -27.5645      0.0000
   8   3   2     16.2047      0.6388     16.6703      0.0000
   9   3   2     64.0746      1.4545    -65.1589      0.0000
  10   3   2     36.4582      0.6832    -37.8417      0.0000
  11   3   2      1.6981      2.4520     -0.9135      0.0000
  12   3   2      0.9306      2.5648     -0.1714      0.0000
  13   3   2      8.8116      1.1794     -8.5814      0.0000
  14   3   2      4.2645      2.8573      3.5695      0.0000
  15   3   2     23.6355      0.6986    -24.0720      0.0000
   0   4   2      3.0754      3.1045     -4.0157      0.0000
   1   4   2      3.2591      2.3150     -3.2658      0.0000
   2   4   2     22.3267      0.6932    -21.1213      0.0000
   3   4   2     15.8938      0.6461     15.3277      0.0000
   4   4   2     13.6945      0.9955    -13.1440      0.0000
   5   4   2     20.6800      0.8521     20.5228      0.0000
   6   4   2      0.0000      2.3568     -3.8840      0.0000
   7   4   2     15.5462      0.6932     15.4881      0.0000
   8   4   2     17.8285      0.7221    -17.5367      0.0000
   9   4   2     31.7435      0.5687     31.5273      0.0000
  10   4   2      5.5918      1.6465     -1.7939      0.0000
  11   4   2     20.7132      0.8914     21.8928      0.0000
  12   4   2      4.7614      2.1426     -2.7074      0.0000
  13   4   2     16.6901      0.9243     19.3800      0.0000
   1   5   2     21.9921      0.8204     22.3464      0.0000
   2   5   2     19.0453      0.7919    -18.8395      0.0000
   3   5   2     59.2107      0.5589     59.0710      0.0000
   4   5   2     24.9104      0.6575     24.7338      0.0000
   5   5   2     14.3046      0.9225     14.8060      0.0000
   6   5   2      0.0000      2.6128      0.6968      0.0000
   7   5   2     17.0363      0.8899     16.8371      0.0000
   8   5   2      8.3177      1.3586     -8.5770      0.0000
   9   5   2     35.8403      0.6876     37.6533      0.0000
   1   0   3     84.1476      2.2272     79.1062      0.0000
   2   0   3     72.1283      1.9669    -69.1470      0.0000
   3   0   3     87.8785      2.8542     83.6632      0.0000
   4   0   3     56.7971      0.9340     56.1890      0.0000
   5   0   3     69.8195      2.5930     69.3371      0.0000
   6   0   3     28.8353      0.6701    -28.0443      0.0000
   7   0   3     40.0046      1.1987     41.2793      0.0000
   8   0   3     44.9094      1.4596    -47.1463      0.0000
   9   0   3     45.9179      1.3643     48.7408      0.0000
  10   0   3     25.3962      0.7006     25.6585      0.0000
  11   0   3     29.0923      1.4171     29.7793      0.0000
  12   0   3     27.8946      0.8064    -28.3604      0.0000
  13   0   3      2.5766      3.0418      4.8993      0.0000
  14   0   3     23.1868      0.9068    -23.1077      0.0000
  15   0   3     17.8140      1.0562     17.4324      0.0000
  16   0   3      8.2233      1.9662      8.8036      0.0000
  17   0   3      3.2781      3.2173      4.0129      0.0000
   0   1   3     89.9278      2.6386    -86.1223      0.0000
   1   1   3     61.3344      1.2742    -59.0398      0.0000
   2   1   3      4.9700      0.9226      4.9239      0.0000
   3   1   3     16.0939      0.7593    -15.6542      0.0000
   4   1   3     10.2794      0.5738     -9.9696      0.0000
   5   1   3     12.9135      1.0980     11.6774      0.0000
   6   1   3     58.3287      2.1949    -61.1152      0.0000
   7   1   3     70.4884      2.2997    -75.1530      0.0000
   8   1   3     13.9325      0.5908     14.0748      0.0000
   9   1   3     30.1047      0.8534    -30.6480      0.0000
  10   1   3     11.6450      0.7139    -12.3960      0.0000
  11   1   3     13.4482      0.7008    -13.3015      0.0000
  12   1   3     24.6498      0.5681    -23.9981      0.0000
  13   1   3     54.8882      1.0891    -55.7316      0.0000
  14   1   3     15.3494      0.7472     13.5851      0.0000
  15   1   3     25.0402      0.6898    -24.0561      0.0000
  16   1   3      7.8807      1.3073     -6.7319      0.0000
   1   2   3     67.7037      1.4590    -64.3579      0.0000
   2   2   3     55.0042      1.3163     52.8891      0.0000
   3   2   3     69.0355      2.1257    -70.8273      0.0000
   4   2   3     41.6317      1.8291    -42.7448      0.0000
   5   2   3     54.5333      2.8707    -56.8789      0.0000
   6   2   3     22.7993      0.9516     22.6810      0.0000
   7   2   3     33.1309      1.8031    -34.7029      0.0000
   8   2   3     37.3709      1.7863     38.8164      0.0000
   9   2   3     41.3682      1.5053    -42.8415      0.0000
  10   2   3     20.2203      0.5851    -20.5278      0.0000
  11   2   3     24.3408      0.6212    -25.3172      0.0000
  12   2   3     24.2939      0.6007     24.1679      0.0000
  13   2   3      6.3663      1.5669     -4.4059      0.0000
  14   2   3     21.0426      1.1390     20.1274      0.0000
  15   2   3     15.7096      0.8386    -15.5287      0.0000
  16   2   3      7.2810      1.8146     -7.3333      0.0000
   0   3   3     56.1103      0.8685     53.4672      0.0000
   1   3   3     42.0018      0.6021     39.0516      0.0000
   2   3   3      0.0000      2.1392      0.4029      0.0000
   3   3   3     12.4097      0.7538     11.5442      0.0000
   4   3   3     10.2628      0.7748      9.0643      0.0000
   5   3   3      7.6892      1.0085     -7.3693      0.0000
   6   3   3     40.2362      0.7310     39.8923      0.0000
   7   3   3     52.9293      1.6580     53.9606      0.0000
   8   3   3      6.3484      1.4350     -7.6719      0.0000
   9   3   3     22.9135      0.5776     23.5681      0.0000
  10   3   3      9.4499      1.0716      9.5026      0.0000
  11   3   3      8.9276      1.1478     10.5019      0.0000
  12   3   3     16.8665      0.7627     17.1491      0.0000
  13   3   3     41.8690      0.8777     42.8065      0.0000
  14   3   3      8.2973      1.5084     -9.6511      0.0000
   1   4   3     40.7845      0.6687     38.9459      0.0000
   2   4   3     30.0778      0.6679    -28.7319      0.0000
   3   4   3     47.8532      0.8322     47.5046      0.0000
   4   4   3     23.3745      0.5748     22.5503      0.0000
   5   4   3     35.3406      0.7549     34.9473      0.0000
   6   4   3     14.1587      0.8249    -13.5208      0.0000
   7   4   3     22.4215      0.6426     22.4239      0.0000
   8   4   3     23.3797      0.6296    -23.7883      0.0000
   9   4   3     28.3673      0.9076     29.7420      0.0000
  10   4   3     11.0070      1.3105     11.5323      0.0000
  11   4   3     16.0934      0.8765     16.7665      0.0000
  12   4   3     15.2025      0.8912    -15.9139      0.0000
   0   5   3     27.0918      1.3076    -26.6986      0.0000
   1   5   3     21.0827      0.7664    -21.1772      0.0000
   2   5   3      1.7073      2.7140     -2.5597      0.0000
   3   5   3      7.2816      1.4629     -6.9871      0.0000
   4   5   3      8.0879      1.3029     -6.4817      0.0000
   5   5   3      5.4602      1.7978      3.3472      0.0000
   6   5   3     20.6619      0.7425    -20.9084      0.0000
   7   5   3     30.9093      0.8338    -31.2448      0.0000
   8   5   3      1.5814      2.5812      2.7461      0.0000
   0   0   4     71.7360      3.3501    -69.2669      0.0000
   1   0   4     87.7307      3.6128    -82.8487      0.0000
   2   0   4     60.9079      2.2982    -59.0116      0.0000
   3   0   4      2.7308      2.7629     -1.9742      0.0000
   4   0   4     52.7341      2.2834    -51.3508      0.0000
   5   0   4     45.6112      1.6765     45.0882      0.0000
   6   0   4     52.1766      2.0388    -50.9202      0.0000
   7   0   4     81.5626      3.2272    -81.4274      0.0000
   8   0   4     33.9744      1.9460    -34.4265      0.0000
   9   0   4      5.2539      2.4549     -5.0146      0.0000
  10   0   4     20.3816      0.8982    -21.9426      0.0000
  11   0   4     11.6617      1.4167     11.6219      0.0000
  12   0   4     21.3575      1.2604    -20.2727      0.0000
  13   0   4     52.9309      2.5552    -53.3217      0.0000
  14   0   4      9.6507      1.6351     -8.5896      0.0000
  15   0   4      4.8830      3.0941     -4.4438      0.0000
  16   0   4      6.6104      2.3515     -1.3581      0.0000
   1   1   4     54.5324      1.3364    -51.0606      0.0000
   2   1   4      5.7828      1.1267      6.3047      0.0000
   3   1   4     12.6570      0.6157    -12.2054      0.0000
   4   1   4     24.2009      0.9014     23.4088      0.0000
   5   1   4     53.6730      1.5973    -53.3647      0.0000
   6   1   4     25.3952      0.6669     24.9608      0.0000
   7   1   4     21.1133      0.8856    -21.1253      0.0000
   8   1   4     26.2851      0.9370     26.1987      0.0000
   9   1   4     10.6742      0.8398    -10.3087      0.0000
  10   1   4     31.1184      0.9886     32.2120      0.0000
  11   1   4     30.1760      0.7742    -30.2397      0.0000
  12   1   4     27.6447      0.5901     27.4649      0.0000
  13   1   4      0.7235      2.7303      2.0948      0.0000
  14   1   4     24.7527      0.6624     23.5131      0.0000
  15   1   4      6.4983      1.5998     -4.9904      0.0000
  16   1   4     23.6230      0.7462     22.4588      0.0000
   0   2   4     55.2035      3.6014     58.2492      0.0000
   1   2   4     61.9001      4.0241     66.4332      0.0000
   2   2   4     46.6708      3.5676     49.6733      0.0000
   3   2   4      3.9928      1.5177      2.1954      0.0000
   4   2   4     41.5232      2.4207     43.5385      0.0000
   5   2   4     35.4007      1.8234    -36.5396      0.0000
   6   2   4     42.2160      2.3513     43.5412      0.0000
   7   2   4     65.2025      2.8690     67.8923      0.0000
   8   2   4     28.5165      0.7972     29.6467      0.0000
   9   2   4      5.0282      1.6129      5.0567      0.0000
  10   2   4     19.5062      0.9018     19.1543      0.0000
  11   2   4     10.1542      1.0284     -9.6225      0.0000
  12   2   4     18.8914      0.6924     17.7963      0.0000
  13   2   4     45.7636      1.1387     46.2792      0.0000
  14   2   4      8.2960      1.2957      7.6339      0.0000
  15   2   4      3.6140      2.8083      4.3381      0.0000
   1   3   4     36.1600      0.6935     34.3201      0.0000
   2   3   4      5.5765      1.4263     -4.4603      0.0000
   3   3   4     15.0830      0.6847     14.2376      0.0000
   4   3   4     18.1963      0.8968    -17.2339      0.0000
   5   3   4     35.7251      1.4310     36.3086      0.0000
   6   3   4     18.3365      1.0157    -18.6304      0.0000
   7   3   4     15.5943      0.8911     15.1025      0.0000
   8   3   4     18.5121      0.8060    -19.6729      0.0000
   9   3   4      9.6996      1.0292     10.0921      0.0000
  10   3   4     24.0477      0.9171    -24.7409      0.0000
  11   3   4     21.2439      0.7113     21.9636      0.0000
  12   3   4     21.5027      0.7288    -21.5401      0.0000
  13   3   4      2.3213      2.6644     -1.3592      0.0000
   0   4   4     37.2474      0.7602    -37.6356      0.0000
   1   4   4     40.2121      0.8547    -39.0381      0.0000
   2   4   4     33.3103      0.8007    -32.1087      0.0000
   3   4   4      0.0000      2.5557     -2.0789      0.0000
   4   4   4     29.3698      1.2084    -28.5093      0.0000
   5   4   4     21.8033      0.7851     21.5242      0.0000
   6   4   4     28.2672      0.7440    -28.8966      0.0000
   7   4   4     42.3500      1.1524    -42.4877      0.0000
   8   4   4     20.1031      0.9890    -20.0375      0.0000
   9   4   4      5.9007      1.8608     -4.4843      0.0000
  10   4   4     12.6075      1.0093    -13.3786      0.0000
   1   5   4     19.4234      0.9441    -18.8779      0.0000
   2   5   4      2.0098      2.7434      2.6555      0.0000
   3   5   4     12.7974      0.9762    -11.5781      0.0000
   4   5   4     10.9237      1.1378     10.3425      0.0000
   5   5   4     19.9653      0.8713    -20.1435      0.0000
   6   5   4     11.1670      1.1768     11.4616      0.0000
   1   0   5      4.1165      2.2041      5.8761      0.0000
   2   0   5     38.2217      1.5399    -36.3139      0.0000
   3   0   5      1.3395      2.5181     -0.6200      0.0000
   4   0   5     70.2888      2.3382     68.9178      0.0000
   5   0   5      0.0000      2.7297      1.7579      0.0000
   6   0   5     17.2609      0.8282     16.7218      0.0000
   7   0   5      9.2029      1.3228      7.7597      0.0000
   8   0   5      3.2624      2.7458      2.0731      0.0000
   9   0   5      8.1272      1.5845     -4.1287      0.0000
  10   0   5     62.4329      2.6752     64.3773      0.0000
  11   0   5      1.9312      3.1699     -0.9696      0.0000
  12   0   5     19.9266      1.3815     19.1710      0.0000
  13   0   5      3.8021      3.3034      5.9993      0.0000
  14   0   5     16.3822      1.2817     14.9278      0.0000
  15   0   5      6.3012      3.2613     -5.1860      0.0000
   0   1   5     37.1672      1.3664     35.0074      0.0000
   1   1   5     33.6419      1.1678     32.2682      0.0000
   2   1   5     77.3002      1.7876     75.1349      0.0000
   3   1   5      1.9153      2.2377     -2.8389      0.0000
   4   1   5     59.1405      1.5266     57.5267      0.0000
   5   1   5     30.1789      1.0931    -29.4793      0.0000
   6   1   5     27.1968      0.9085     26.6066      0.0000
   7   1   5     25.3239      0.6957     24.7264      0.0000
   8   1   5     52.7140      1.6748     53.0085      0.0000
   9   1   5      5.9144      1.7375     -5.4154      0.0000
  10   1   5     20.4028      0.8253     20.3587      0.0000
  11   1   5     20.0908      0.8784    -19.4175      0.0000
  12   1   5     10.4878      1.1150     10.3219      0.0000
  13   1   5     15.7872      0.8396     14.6924      0.0000
  14   1   5     21.6140      0.8027     21.5851      0.0000
   1   2   5      5.9950      1.3778     -5.6056      0.0000
   2   2   5     30.2789      1.0524     29.4385      0.0000
   3   2   5      1.5198      2.2833      1.6391      0.0000
   4   2   5     55.0629      2.6599    -57.5187      0.0000
   5   2   5      2.0358      2.3484     -2.0914      0.0000
   6   2   5     13.9875      0.8705    -14.9622      0.0000
   7   2   5      6.7418      1.4125     -6.9364      0.0000
   8   2   5      3.2675      2.5632     -2.5143      0.0000
   9   2   5      0.0000      2.6527      4.0418      0.0000
  10   2   5     54.1709      1.7719    -55.6284      0.0000
  11   2   5      2.2923      2.6162      0.6198      0.0000
  12   2   5     17.1687      0.8640    -17.3808      0.0000
  13   2   5      6.3482      1.9274     -5.2811      0.0000
   0   3   5     30.3006      0.8945    -29.5792      0.0000
   1   3   5     22.8236      0.9851    -23.0646      0.0000
   2   3   5     54.3917      1.7741    -54.1066      0.0000
   3   3   5      3.5445      2.5338      1.9762      0.0000
   4   3   5     40.7389      2.0184    -42.2568      0.0000
   5   3   5     20.9355      1.0614     21.5539      0.0000
   6   3   5     20.4660      0.8289    -22.5077      0.0000
   7   3   5     17.0121      1.1499    -18.0528      0.0000
   8   3   5     37.3994      1.9497    -39.2766      0.0000
   9   3   5      2.7119      2.8546      3.9681      0.0000
  10   3   5     16.1919      0.9221    -15.9465      0.0000
  11   3   5     15.6498      1.0978     14.8039      0.0000
  12   3   5      9.0004      1.3092     -8.9090      0.0000
   1   4   5      4.0097      2.7635      4.3651      0.0000
   2   4   5     18.3719      0.9341    -17.2417      0.0000
   3   4   5      3.5118      2.6747     -2.3078      0.0000
   4   4   5     36.3090      0.5987     36.1097      0.0000
   5   4   5      5.1881      1.9846      2.0751      0.0000
   6   4   5     10.9831      1.3076     10.9071      0.0000
   7   4   5      4.2502      2.4639      4.8975      0.0000
   8   4   5      4.4930      2.3595      3.0355      0.0000
   9   4   5      5.1697      3.0590     -3.2184      0.0000
   0   0   6     36.7155      2.5553     34.3834      0.0000
   1   0   6     17.2736      2.2623    -15.5158      0.0000
   2   0   6     46.5274      2.0545     43.5434      0.0000
   3   0   6      6.3554      2.2473     -4.5944      0.0000
   4   0   6     35.7738      1.2441     33.5697      0.0000
   5   0   6      5.9335      2.6652     -6.7617      0.0000
   6   0   6     26.7180      1.5126     27.2425      0.0000
   7   0   6     28.0568      1.7332    -27.1403      0.0000
   8   0   6     31.2573      2.0421     30.9939      0.0000
   9   0   6     10.0627      1.5438     -9.3938      0.0000
  10   0   6     11.9420      1.5720     11.6897      0.0000
  11   0   6     18.8976      1.8519    -17.8598      0.0000
  12   0   6     12.4094      1.7834     13.1114      0.0000
  13   0   6     23.1621      1.0337    -22.0648      0.0000
   1   1   6     50.7144      1.4728    -47.8971      0.0000
   2   1   6     30.4341      0.8064     29.0216      0.0000
   3   1   6      6.0184      1.4947      2.7233      0.0000
   4   1   6     48.5351      1.2014    -47.6141      0.0000
   5   1   6     46.4362      1.1895    -45.7670      0.0000
   6   1   6     11.1666      0.9359    -11.5399      0.0000
   7   1   6     28.6677      0.9144    -28.4085      0.0000
   8   1   6      7.5725      1.2962      5.9719      0.0000
   9   1   6      5.0828      2.1561      5.8800      0.0000
  10   1   6     44.8580      1.4397    -44.9363      0.0000
  11   1   6     26.2019      0.8252    -26.3834      0.0000
  12   1   6     14.0634      0.9241    -13.6438      0.0000
  13   1   6      8.1606      1.6259     -7.6901      0.0000
   0   2   6     31.5803      0.9190    -31.0658      0.0000
   1   2   6     12.9966      1.2232     12.4392      0.0000
   2   2   6     37.7985      1.0948    -37.1670      0.0000
   3   2   6      4.6540      2.0528      4.1651      0.0000
   4   2   6     28.8832      0.5667    -28.8950      0.0000
   5   2   6      6.8029      1.4441      6.5359      0.0000
   6   2   6     23.6335      0.8136    -24.6377      0.0000
   7   2   6     22.5480      0.6700     23.1254      0.0000
   8   2   6     26.1554      0.7977    -26.8273      0.0000
   9   2   6      9.1364      1.1635      8.5791      0.0000
  10   2   6     10.0497      1.1773    -10.3937      0.0000
  11   2   6     15.8383      0.8705     16.0310      0.0000
   1   3   6     35.1712      1.9966     35.8511      0.0000
   2   3   6     20.4817      1.8614    -20.8955      0.0000
   3   3   6      0.0000      2.5683     -0.5814      0.0000
   4   3   6     32.3448      2.2717     35.2140      0.0000
   5   3   6     32.1429      2.1374     34.3489      0.0000
   6   3   6      9.7971      1.0798      9.2704      0.0000
   7   3   6     21.1884      1.0222     21.9561      0.0000
   8   3   6      2.5704      2.8502     -3.8513      0.0000
   9   3   6      3.6524      2.8390     -3.7071      0.0000
   0   4   6     22.4051      1.0366     22.8115      0.0000
   1   4   6      7.9886      1.5263     -7.1891      0.0000
   2   4   6     23.8686      0.8122     24.7725      0.0000
   3   4   6      3.9580      2.8132     -3.1341      0.0000
   4   4   6     18.5005      0.8792     19.6739      0.0000
   5   4   6      3.0008      3.0341     -5.3844      0.0000
   1   0   7     53.8672      1.5538    -52.7149      0.0000
   2   0   7      7.9207      1.9399      6.8943      0.0000
   3   0   7     13.3656      1.7593    -13.4229      0.0000
   4   0   7      8.4605      1.7218     -8.7022      0.0000
   5   0   7     49.8534      2.8412    -49.6410      0.0000
   6   0   7     10.5060      2.1733     -7.4352      0.0000
   7   0   7     32.6112      0.8695    -32.2195      0.0000
   8   0   7      6.1027      2.4166      5.3421      0.0000
   9   0   7      6.2698      2.9692     -4.7372      0.0000
  10   0   7      8.9687      1.8545     -9.1296      0.0000
  11   0   7     27.5963      1.2537    -28.4657      0.0000
   0   1   7     37.0000      1.1502    -37.2876      0.0000
   1   1   7     23.2587      0.8097     23.0611      0.0000
   2   1   7      4.2625      2.4311      5.1614      0.0000
   3   1   7      8.0026      1.3231      6.8500      0.0000
   4   1   7      3.5169      2.6854      2.5473      0.0000
   5   1   7      1.4265      2.7577      1.0555      0.0000
   6   1   7     30.5721      1.2296    -31.1443      0.0000
   7   1   7     35.8746      0.8636     36.2953      0.0000
   8   1   7      5.1557      2.2310      6.5392      0.0000
   9   1   7     13.2197      1.0631     14.3522      0.0000
  10   1   7      0.0000      2.7515      1.1125      0.0000
   1   2   7     46.2099      1.2237     45.9508      0.0000
   2   2   7      5.2836      2.2411     -6.2989      0.0000
   3   2   7     13.3538      0.9481     12.6801      0.0000
   4   2   7      9.7207      1.2091      7.9228      0.0000
   5   2   7     42.6888      1.5320     43.3556      0.0000
   6   2   7      4.1397      2.6183      6.4716      0.0000
   7   2   7     27.8449      0.7678     28.4872      0.0000
   8   2   7      2.6089      2.9335     -4.7354      0.0000
   9   2   7      0.0000      2.8122      4.7417      0.0000
   0   3   7     27.1289      1.4472     28.3797      0.0000
   1   3   7     17.1213      0.9956    -16.8030      0.0000
   2   3   7      5.7395      2.1586     -3.5922      0.0000
   3   3   7      4.5479      2.5285     -5.5634      0.0000
   4   3   7      5.7835      1.9265     -1.7381      0.0000
   5   3   7      3.3270      2.6968     -1.6972      0.0000
   6   3   7     22.2725      1.1015     23.9706      0.0000
   0   0   8     21.6860      5.1941    -21.1772      0.0000
   1   0   8      3.7594      3.4431      7.2999      0.0000
   2   0   8     31.7325      1.8579     31.3575      0.0000
   3   0   8      6.3968      3.5716      8.1908      0.0000
   4   0   8     23.2316      1.9439     24.7046      0.0000
   5   0   8      7.5031      2.4802      6.7037      0.0000
   6   0   8     18.0325      1.3197    -19.4042      0.0000
   7   0   8     18.3021      1.1803     18.3953      0.0000
   1   1   8     27.8347      0.9090     27.6045      0.0000
   2   1   8      1.7013      3.0403      0.9413      0.0000
   3   1   8     32.4846      1.0817     33.2848      0.0000
   4   1   8     10.7050      1.2759    -10.3179      0.0000
   5   1   8     22.8497      1.1875     22.8062      0.0000
   6   1   8      0.0000      2.7496     -1.0225      0.0000
   7   1   8     18.7689      1.0815     19.5882      0.0000
   0   2   8     18.0112      1.4320     18.0613      0.0000
   1   2   8      5.9970      2.0964     -6.4518      0.0000
   2   2   8     27.0583      1.0911    -27.5090      0.0000
   3   2   8      7.9917      1.5492     -7.2939      0.0000
   4   2   8     21.8403      0.9236    -21.7951      0.0000
 
